# Supplementary material for: Transport of Veterinary Antibiotics in Farmland Soil: Effects of Dissolved Organic Matter
Source: Int J Environ Res Public Health. 2022 Feb 2;19(3):1702. doi: 10.3390/ijerph19031702 (PMC8834935; doi:10.3390/ijerph19031702)
Supplement: Supplementary file 1 [file ijerph-19-01702-s001.zip]

Archive with 1 entries (1 files):
- ijerph-1560210-supplementary.pdf
